# Supplementary material for: Opportunistic Feeding Strategy for the Earliest Old World Hypsodont Equids: Evidence from Stable Isotope and Dental Wear Proxies
Source: PLoS One. 2013 Sep 11;8(9):e74463. doi: 10.1371/journal.pone.0074463 (PMC3770545; doi:10.1371/journal.pone.0074463)
Supplement: Table S1 — C and O isotopic compositions of the serial sampled Eppelsheim H. primigenium teeth. (XLS) [file pone.0074463.s002.xls]

## Sheet: Tabelle1
Table S1: C and O isotopic compositions of the serial sampled Eppelsheim H. primigenium teeth
Specimen no.	Locality	distance crown [mm]	d18O [‰ ] VPDB	s	d13C [‰ ] VPDB	s	CO3 [wt. %]
M2
PW 2000/10153-2	EP	3	-8.80347	0.145993	-14.2423	0.103342	5.18613
PW 2000/10153-3	EP	6	-9.32882	0.145993	-14.3598	0.103342	5.17012
PW 2000/10153-4	EP	11	-8.84638	0.145993	-14.248	0.103342	5.90745
PW 2000/10153-5	EP	15	-9.22813	0.145993	-14.3071	0.103342	5.66241
PW 2000/10153-7	EP	21	-8.74242	0.145993	-14.3814	0.103342	5.6139
PW 2000/10153-9	EP	26	-9.00366	0.145993	-14.1876	0.103342	5.44941
PW 2000/10153-10	EP	31	-9.13667	0.145993	-14.2699	0.103342	5.76172
PW 2000/10153-12	EP	38	-9.12621	0.145993	-14.188	0.103342	5.91905
PW 2000/10153-14	EP	44	-9.12874	0.145993	-13.8987	0.103342	5.70939
M2
PW 2000/10171-1	EP	2.5	-9.04325	0.138025	-14.8143	0.0890466	6.52655
PW 2000/10171-2	EP	5	-9.56267	0.145993	-15.159	0.108677	6.45025
PW 2000/10171-3	EP	7	-9.52333	0.16053	-14.7408	0.146053	6.35542
PW 2000/10171-4	EP	10.5	-9.49409	0.15674	-14.633	0.0971922	6.31005
PW 2000/10171-5	EP	13	-9.32858	0.0901367	-14.5548	0.0754705	6.02107
PW 2000/10171-6	EP	16	-9.1374	0.133997	-14.6181	0.118639	6.29072
PW 2000/10171-7	EP	19	-8.77912	0.138085	-14.7467	0.0900101	6.19724
PW 2000/10171-8	EP	21.5	-8.5375	0.154923	-14.5592	0.0925424	6.17874
PW 2000/10171-9	EP	25	-8.23452	0.167933	-14.5408	0.135872	6.16936
PW 2000/10171-10	EP	29	-7.67685	0.11786	-14.6218	0.14302	6.07666
PW 2000/10171-11	EP	32	-7.08407	0.168856	-14.685	0.0705613	5.80744
PW 2000/10171-12	EP	35.5	-6.20049	0.12105	-14.295	0.0600094	5.59377
PW 2000/10171-13	EP	39	-6.76176	0.138556	-14.2436	0.134	4.92609
PW 2000/10171-14	EP	43	-5.53129	0.122406	-13.878	0.115077	5.88132
