# Supplementary material for: Opportunistic Feeding Strategy for the Earliest Old World Hypsodont Equids: Evidence from Stable Isotope and Dental Wear Proxies
Source: PLoS One. 2013 Sep 11;8(9):e74463. doi: 10.1371/journal.pone.0074463 (PMC3770545; doi:10.1371/journal.pone.0074463)
Supplement: Table S2 — C and O isotopic compositions of the Höwenegg H. primigenium teeth. (XLS) [file pone.0074463.s003.xls]

## Sheet: Tabelle1
Table S2: C and O isotopic compositions of the Höwenegg H. primigenium teeth
Specimen no.	Locality	distance crown [mm]	d18O [‰ ] VPDB	s	d13C [‰ ] VPDB	s	CO3 [wt. %]
P4
HW 164/55-2	HO	4.5	-6.79114	0.102307	-10.7715	0.102307	5.91886
HW 164/55-4	HO	9.5	-6.78727	0.102307	-10.8802	0.102307	5.69146
HW 164/55-6	HO	14.5	-7.16754	0.102307	-11.357	0.102307	4.86417
HW 164/55-8	HO	20	-6.64439	0.102307	-11.4852	0.102307	5.96905
HW 164/55-10	HO	24.5	-6.46578	0.102307	-11.4842	0.102307	5.60629
HW 164/55-12	HO	29.5	-6.88962	0.102307	-11.4956	0.102307	6.04861
HW 164/55-14	HO	34	-7.16139	0.102307	-11.0516	0.102307	7.09538
M1
HW 755/59-1	HO	2.5	-6.98665	0.102307	-12.3388	0.13181	5.35674
HW 755/59-2	HO	6	-8.1814	0.0970636	-12.0733	0.121156	5.5457
HW 755/59-3	HO	9.5	-8.10965	0.160557	-12.4669	0.089112	5.73602
HW 755/59-4	HO	12	-8.74067	0.135357	-12.3643	0.103356	4.93406
HW 755/59-5	HO	14.5	-9.01203	0.0879303	-12.1491	0.112489	5.10468
HW 755/59-6	HO	17.5	-9.00806	0.150817	-12.1972	0.0566133	5.5044
HW 755/59-7	HO	20	-8.54106	0.185171	-11.9213	0.104659	5.35978
M
FZ EQ HW 8-1	HO	2	-6.15465	0.112425	-11.2552	0.0625284	3.28322
FZ EQ HW 8-2	HO	4	-6.51259	0.110128	-11.2924	0.0283032	3.10808
FZ EQ HW 8-3	HO	6	-5.88704	0.061551	-11.4209	0.05019	3.92117
FZ EQ HW 8-4	HO	8	-5.83434	0.0399971	-11.6331	0.0451742	3.97987
FZ EQ HW 8-5	HO	10	-6.09286	0.0892732	-11.6979	0.0583438	4.207
FZ EQ HW 8-6	HO	12	-6.8245	0.0714814	-11.9215	0.0736108	3.79655
FZ EQ HW 8-7	HO	14	-7.11956	0.0902205	-11.8394	0.0571802	4.10967
FZ EQ HW 8-8	HO	17	-6.92326	0.0711401	-12.0828	0.0801634	3.94599
FZ EQ HW 8-9	HO	19	-6.53297	0.12842	-11.8023	0.086393	4.44903
FZ EQ HW 8-10	HO	21	-6.50523	0.117822	-11.5588	0.0886671	4.4502
FZ EQ HW 8-11	HO	23	-6.81652	0.240239	-11.3695	0.105435	4.27512
FZ EQ HW 8-12	HO	25	-6.36925	0.108105	-11.0706	0.092327	4.09889
FZ EQ HW 8-13	HO	27	-6.64931	0.0911444	-11.0733	0.0781758	4.97636
FZ EQ HW 8-14	HO	29	-5.79515	0.148536	-11.2	0.052426	4.43507
FZ EQ HW 8-15	HO	31	-6.05599	0.118824	-11.0447	0.0707097	3.94488
M3
FZ EQ HW 10-1	HO	3	-5.22897	0.0800813	-9.96963	0.0493373	4.05763
FZ EQ HW 10-2	HO	5	-4.75943	0.108645	-9.54375	0.0524751	4.57869
FZ EQ HW 10-3	HO	8	-5.66964	0.105431	-10.1404	0.0717742	5.12076
FZ EQ HW 10-4	HO	11	-6.20826	0.172687	-10.2403	0.0715959	4.50254
FZ EQ HW 10-5	HO	14	-5.95415	0.114575	-10.2557	0.0868117	4.66358
FZ EQ HW 10-6	HO	16	-5.60589	0.143696	-9.95196	0.0532281	5.1846
FZ EQ HW 10-7	HO	19	-5.58584	0.0921203	-10.2166	0.0769272	4.49147
FZ EQ HW 10-8	HO	22	-5.47965	0.0580057	-9.67827	0.0839051	5.11101
FZ EQ HW 10-9	HO	25	-4.46711	0.0839129	-10.0984	0.0461804	4.65077
FZ EQ HW 10-10	HO	28	-4.4612	0.0980282	-10.2143	0.0544617	5.33396
FZ EQ HW 10-11	HO	31	-4.37508	0.0910411	-10.1193	0.0565935	5.21727
FZ EQ HW 10-12	HO	34	-4.38096	0.0814575	-10.2572	0.0844222	4.96675
FZ EQ HW 10-13	HO	37	-4.25932	0.108355	-10.4921	0.0733004	4.8773
FZ EQ HW 10-14	HO	39	-4.37743	0.10007	-10.6065	0.0807156	4.50354
FZ EQ HW 10-15	HO	42	-4.96145	0.0833081	-10.5907	0.0634343	4.62018
