# Supplementary material for: Opportunistic Feeding Strategy for the Earliest Old World Hypsodont Equids: Evidence from Stable Isotope and Dental Wear Proxies
Source: PLoS One. 2013 Sep 11;8(9):e74463. doi: 10.1371/journal.pone.0074463 (PMC3770545; doi:10.1371/journal.pone.0074463)
Supplement: Table S3 — C and O isotopic compositions of the Charmoille H. primigenium teeth. (XLS) [file pone.0074463.s004.xls]

## Sheet: Tabelle1
Table S3 C and O isotopic compositions of the Charmoille H. primigenium teeth
Specimen no.	Locality	distance crown [mm]	d18O [‰ ] VPDB	s	d13C [‰ ] VPDB	s	CO3 [wt. %]
P3
FZ EQ CH 4-1	CH	3	-8.54651	0.067426	-12.8799	0.0363862	4.91544
FZ EQ CH 4-2	CH	6	-8.07292	0.112184	-12.7459	0.0428817	5.11797
FZ EQ CH 4-3	CH	9	-8.10866	0.071428	-12.8187	0.058686	5.13809
FZ EQ CH 4-4	CH	12	-8.37131	0.0635146	-12.8625	0.0369841	4.49502
FZ EQ CH 4-5	CH	15	-7.89153	0.080258	-12.9316	0.0565356	4.8344
FZ EQ CH 4-6	CH	18	-7.47005	0.111809	-12.7983	0.0725929	4.54882
FZ EQ CH 4-7	CH	20.5	-7.04896	0.0808332	-12.8405	0.0564765	4.80717
FZ EQ CH 4-8	CH	23.5	-6.77982	0.0605219	-12.6374	0.0561942	4.61577
FZ EQ CH 4-9	CH	26	-6.25761	0.0547219	-12.5004	0.0516033	5.45839
FZ EQ CH 4-10	CH	29	-6.26769	0.0848136	-12.3209	0.0980508	5.57956
FZ EQ CH 4-11	CH	32	-6.3226	0.0654812	-12.1766	0.0380913	5.15792
FZ EQ CH 4-12	CH	34.5	-7.02281	0.117452	-12.057	0.0729299	5.41603
FZ EQ CH 4-13	CH	37	-6.46606	0.125766	-12.0751	0.0896846	4.98546
P4
FZ EQ CH 1-1	CH	2.5	-7.17525	0.154206	-15.1861	0.101363	5.91357
FZ EQ CH 1-2	CH	4.5	-6.9238	0.102227	-15.1664	0.11778	5.60585
FZ EQ CH 1-3	CH	7	-7.86913	0.143037	-15.0697	0.0956873	5.23739
FZ EQ CH 1-4	CH	10	-8.00015	0.176421	-14.9763	0.160646	5.20483
FZ EQ CH 1-5	CH	14	-8.0841	0.112978	-14.7708	0.0752422	4.41054
FZ EQ CH 1-6	CH	16.5	-8.27568	0.15723	-14.709	0.102477	4.96076
FZ EQ CH 1-7	CH	19	-7.73384	0.133432	-14.5099	0.0878372	5.52068
FZ EQ CH 1-8	CH	23	-8.3855	0.16075	-14.167	0.124527	5.37848
FZ EQ CH 1-9	CH	25.5	-8.24367	0.183847	-14.4209	0.135202	5.521
FZ EQ CH 1-10	CH	28.5	-7.79955	0.16613	-14.2477	0.141447	5.51944
FZ EQ CH 1-11	CH	31.5	-8.27419	0.125065	-14.2013	0.0944234	5.45967
FZ EQ CH 1-12	CH	35	-7.64216	0.109831	-14.0867	0.112551	5.55598
FZ EQ CH 1-13	CH	38	-8.86876	0.131161	-14.0836	0.120431	4.05111
FZ EQ CH 1-14	CH	42	-7.29418	0.1615	-14.2374	0.118159	4.98492
FZ EQ CH 1-15	CH	45	-6.80219	0.203605	-13.808	0.128355	6.55497
P3
FZ EQ CH 4-1	CH	3	-8.54651	0.067426	-12.8799	0.0363862	4.91544
FZ EQ CH 4-2	CH	6	-8.07292	0.112184	-12.7459	0.0428817	5.11797
FZ EQ CH 4-3	CH	9	-8.10866	0.071428	-12.8187	0.058686	5.13809
FZ EQ CH 4-4	CH	12	-8.37131	0.0635146	-12.8625	0.0369841	4.49502
FZ EQ CH 4-5	CH	15	-7.89153	0.080258	-12.9316	0.0565356	4.8344
FZ EQ CH 4-6	CH	18	-7.47005	0.111809	-12.7983	0.0725929	4.54882
FZ EQ CH 4-7	CH	20.5	-7.04896	0.0808332	-12.8405	0.0564765	4.80717
FZ EQ CH 4-8	CH	23.5	-6.77982	0.0605219	-12.6374	0.0561942	4.61577
FZ EQ CH 4-9	CH	26	-6.25761	0.0547219	-12.5004	0.0516033	5.45839
FZ EQ CH 4-10	CH	29	-6.26769	0.0848136	-12.3209	0.0980508	5.57956
FZ EQ CH 4-11	CH	32	-6.3226	0.0654812	-12.1766	0.0380913	5.15792
FZ EQ CH 4-12	CH	34.5	-7.02281	0.117452	-12.057	0.0729299	5.41603
FZ EQ CH 4-13	CH	37	-6.46606	0.125766	-12.0751	0.0896846	4.98546
P4
FZ EQ CH 1-1	CH	2.5	-7.17525	0.154206	-15.1861	0.101363	5.91357
FZ EQ CH 1-2	CH	4.5	-6.9238	0.102227	-15.1664	0.11778	5.60585
FZ EQ CH 1-3	CH	7	-7.86913	0.143037	-15.0697	0.0956873	5.23739
FZ EQ CH 1-4	CH	10	-8.00015	0.176421	-14.9763	0.160646	5.20483
FZ EQ CH 1-5	CH	14	-8.0841	0.112978	-14.7708	0.0752422	4.41054
FZ EQ CH 1-6	CH	16.5	-8.27568	0.15723	-14.709	0.102477	4.96076
FZ EQ CH 1-7	CH	19	-7.73384	0.133432	-14.5099	0.0878372	5.52068
FZ EQ CH 1-8	CH	23	-8.3855	0.16075	-14.167	0.124527	5.37848
FZ EQ CH 1-9	CH	25.5	-8.24367	0.183847	-14.4209	0.135202	5.521
FZ EQ CH 1-10	CH	28.5	-7.79955	0.16613	-14.2477	0.141447	5.51944
FZ EQ CH 1-11	CH	31.5	-8.27419	0.125065	-14.2013	0.0944234	5.45967
FZ EQ CH 1-12	CH	35	-7.64216	0.109831	-14.0867	0.112551	5.55598
FZ EQ CH 1-13	CH	38	-8.86876	0.131161	-14.0836	0.120431	4.05111
FZ EQ CH 1-14	CH	42	-7.29418	0.1615	-14.2374	0.118159	4.98492
FZ EQ CH 1-15	CH	45	-6.80219	0.203605	-13.808	0.128355	6.55497
